# Supplementary material for: Spondylosis deformans as an indicator of transport activities in archaeological dogs: A systematic evaluation of current methods for assessing archaeological specimens
Source: PLoS One. 2019 Apr 17;14(4):e0214575. doi: 10.1371/journal.pone.0214575 (PMC6469781; doi:10.1371/journal.pone.0214575)
Supplement: S1 Table — (XLSX) [file pone.0214575.s001.xlsx]

## Sheet: Sheet1
SPECIMEN NUMBER	COLLECTION #	COLLECTION	SPECIES	BREED
14045		American Museum of Natural History	Canis familiaris	Unknown
14046		American Museum of Natural History	Canis familiaris	Unknown
14047		American Museum of Natural History	Canis familiaris	Unknown
14048		American Museum of Natural History	Canis familiaris	Unknown
14049		American Museum of Natural History	Canis familiaris	Unknown
14050		American Museum of Natural History	Canis familiaris	Unknown
14051		American Museum of Natural History	Canis familiaris	Unknown
14445		American Museum of Natural History	Canis familiaris	Unknown
26	1052064	Bern Museum of Natural History	Canis familiaris	Zwergpinscher
166	1053192	Bern Museum of Natural History	Canis familiaris	Welsch Corgi Pembroke
168	1051960	Bern Museum of Natural History	Canis familiaris	Boston Terrier
171	1051534	Bern Museum of Natural History	Canis familiaris	Rhodesian Ridgeback
177	1050992	Bern Museum of Natural History	Canis familiaris	Australian Terrier
184	1050861	Bern Museum of Natural History	Canis familiaris	Slovensky Tschuwatsch
186	1050866	Bern Museum of Natural History	Canis familiaris	Slovensky Tschuwatsch
190	1050849	Bern Museum of Natural History	Canis familiaris	Bobtail
192	1050126	Bern Museum of Natural History	Canis familiaris	St. Bernhardshund
200	1052101	Bern Museum of Natural History	Canis familiaris	Tibetan Mastiff
202	1052235	Bern Museum of Natural History	Canis familiaris	Dachshund
203	1051205	Bern Museum of Natural History	Canis familiaris	Afghanischeer Windhund
206	1058257	Bern Museum of Natural History	Canis familiaris	Grosser Schweizer Sennenhund
207	1062855	Bern Museum of Natural History	Canis familiaris	St. Bernhardshund
214	1059200	Bern Museum of Natural History	Canis familiaris	Border Terrier
215	1059201	Bern Museum of Natural History	Canis familiaris	Scottish Terrier
217	1059203	Bern Museum of Natural History	Canis familiaris	Scottish Terrier
218	1059204	Bern Museum of Natural History	Canis familiaris	Mops
219	1059205	Bern Museum of Natural History	Canis familiaris	Havaneser
220	1059206	Bern Museum of Natural History	Canis familiaris	Alaskan Malamute
221	1059207	Bern Museum of Natural History	Canis familiaris	Cavalier King Charles Spaniel
222	1059218	Bern Museum of Natural History	Canis familiaris	St. Bernhardshund
223	1059270	Bern Museum of Natural History	Canis familiaris	Hovawart
224	1059220	Bern Museum of Natural History	Canis familiaris	Norwich Terrier
225	1059221	Bern Museum of Natural History	Canis familiaris	Border Terrier
226	1059222	Bern Museum of Natural History	Canis familiaris	Tervueren
227	1059223	Bern Museum of Natural History	Canis familiaris	Deutsche Dogge
228	1059262	Bern Museum of Natural History	Canis familiaris	Berger de Brie
229	1059263	Bern Museum of Natural History	Canis familiaris	Deutscher Wachtelhund
230	1059264	Bern Museum of Natural History	Canis familiaris	Siberian Husky
231	1059265	Bern Museum of Natural History	Canis familiaris	Österreichische Bracke (Brandl)
232	1059269	Bern Museum of Natural History	Canis familiaris	St. Bernhardshund
234	1059271	Bern Museum of Natural History	Canis familiaris	Berner Sennenhund
235	1059987	Bern Museum of Natural History	Canis familiaris	Chihuahua
236	1059988	Bern Museum of Natural History	Canis familiaris	Berger Blanc Suisse
237	1059989	Bern Museum of Natural History	Canis familiaris	St. Bernhardshund
238	1059990	Bern Museum of Natural History	Canis familiaris	St. Bernhardshund
239	1059991	Bern Museum of Natural History	Canis familiaris	Rhodesian Ridgeback
240	1059992	Bern Museum of Natural History	Canis familiaris	Vorstenhund, Deutscher Stichelhaar
241	1059993	Bern Museum of Natural History	Canis familiaris	St Bernhardshund
242	1056840	Bern Museum of Natural History	Canis familiaris	St. Bernhardshund
243	1059994	Bern Museum of Natural History	Canis familiaris	Deutscher Wachtelhund
244	1059995	Bern Museum of Natural History	Canis familiaris	Siberian Husky
245	1060874	Bern Museum of Natural History	Canis familiaris	Norwich Terrier
246	1060875	Bern Museum of Natural History	Canis familiaris	Chihuahua
247	1060880	Bern Museum of Natural History	Canis familiaris	Cairn Terrier
248	1060881	Bern Museum of Natural History	Canis familiaris	Nova Scotia Duck Tolling Retriever
249	100882	Bern Museum of Natural History	Canis familiaris	Alaskan Malamute
250	1060885	Bern Museum of Natural History	Canis familiaris	Hovawart
253	1060889	Bern Museum of Natural History	Canis familiaris	Toy Poodle
254	1062022	Bern Museum of Natural History	Canis familiaris	St. Bernhardshund
255	1062023	Bern Museum of Natural History	Canis familiaris	Berner Sennenhund
256	1062854	Bern Museum of Natural History	Canis familiaris	Appenzeller Sennenhund
257	1062856	Bern Museum of Natural History	Canis familiaris	Berger Blanc Suisse
258	1062857	Bern Museum of Natural History	Canis familiaris	Peruanischer Nackthund (Perro sin Pelo del Peru)
259	1062858	Bern Museum of Natural History	Canis familiaris	Alano Espanol
260	1062996	Bern Museum of Natural History	Canis familiaris	Chihuahua
261	1062998	Bern Museum of Natural History	Canis familiaris	King Charles Spaniel, Cavalier
262	1063002	Bern Museum of Natural History	Canis familiaris	St. Bernhardshund
263	1061818	Bern Museum of Natural History	Canis familiaris	Mexikanischer Nackthund (Xoloitzcuintle)
265	1062999	Bern Museum of Natural History	Canis familiaris	St. Bernhardshund
266	1063000	Bern Museum of Natural History	Canis familiaris	Hovawart
267	1063001	Bern Museum of Natural History	Canis familiaris	Barsoi
268	1068807	Bern Museum of Natural History	Canis familiaris	Berger Blanc Suisse
271	1068809	Bern Museum of Natural History	Canis familiaris	Berger Blanc Suisse
272	1068810	Bern Museum of Natural History	Canis familiaris	Appenzeller Sennehund
273	1068811	Bern Museum of Natural History	Canis familiaris	Vizsla
274	1068812	Bern Museum of Natural History	Canis familiaris	Eurasier
275	1068893	Bern Museum of Natural History	Canis familiaris	Siberian Husky
276	1068814	Bern Museum of Natural History	Canis familiaris	Leonberger
277	1069854	Bern Museum of Natural History	Canis familiaris	Rhodesian Ridgeback
278	1062860	Bern Museum of Natural History	Canis familiaris	Gordon Setter
279	1071380	Bern Museum of Natural History	Canis familiaris	Irish Wolfhound
280	1071381	Bern Museum of Natural History	Canis familiaris	St. Bernhardshund
281	1071382	Bern Museum of Natural History	Canis familiaris	Bullmastiff
282	1071383	Bern Museum of Natural History	Canis familiaris	Barsoi
283	1062859	Bern Museum of Natural History	Canis familiaris	Eurasier
284	1068362	Bern Museum of Natural History	Canis familiaris	Schwyzer Laufhund
285	1071384	Bern Museum of Natural History	Canis familiaris	Chihuahua
286	1071385	Bern Museum of Natural History	Canis familiaris	Chihuahua
287	1071386	Bern Museum of Natural History	Canis familiaris	Chihuahua
CAS20854	N/A	California Academy of Science	Canis familiaris	Springer Spaniel
CAS20735		California Academy of Science	Canis familiaris	Dingo
CAS26741		California Academy of Science	Canis familiaris	Pit bull
CAS27978		California Academy of Science	Canis familiaris	Boxer
CAS28769		California Academy of Science	Canis familiaris	Presa Canario
USNM 013345/A16532		Smithsonian Institution Division of Mammals	Canis familiaris	Unknown
USNM 122605/ A49705		Smithsonian Institution Division of Mammals	Canis familiaris dingo	Dingo
USNM 187975		Smithsonian Institution Division of Mammals	Canis familiaris	Unknown
USNM 194255		Smithsonian Institution Division of Mammals	Canis familiaris	Unknown medium sized breed
USNM 194255		Smithsonian Institution Division of Mammals	Canis familiaris	Unknown
USNM 197076		Smithsonian Institution Division of Mammals	Canis familiaris dingo	Dingo
USNM 21664		Smithsonian Institution Division of Mammals	Canis familiaris	Unknown small breeed
USNM 218830		Smithsonian Institution Division of Mammals	Canis familiaris dingo	Dingo
USNM 21997		Smithsonian Institution Division of Mammals	Canis familiaris	Setter
USNM 220147		Smithsonian Institution Division of Mammals	Canis familiaris	Unknown
USNM 22308		Smithsonian Institution Division of Mammals	Canis familiaris	Greyhound
USNM 238168		Smithsonian Institution Division of Mammals	Canis familiaris	Scotch Deer Hound
USNM 238468		Smithsonian Institution Division of Mammals	Canis familiaris dingo	Dingo
USNM 251207		Smithsonian Institution Division of Mammals	Canis familiaris	Unknown
USNM 251769		Smithsonian Institution Division of Mammals	Canis familiaris dingo	Dingo
USNM 254718		Smithsonian Institution Division of Mammals	Canis familiaris dingo	Dingo
USNM 258307		Smithsonian Institution Division of Mammals	Canis familiaris	Mexican Chihuahua
USNM 259846		Smithsonian Institution Division of Mammals	Canis familiaris dingo	Dingo
USNM 261035		Smithsonian Institution Division of Mammals	Canis familiaris	Greyhound
USNM 269321		Smithsonian Institution Division of Mammals	Canis familiaris	Russian Wolfhound
USNM 270172		Smithsonian Institution Division of Mammals	Canis familiaris	Mexican Hairless
USNM 270260		Smithsonian Institution Division of Mammals	Canis familiaris	Mexican Hairless
USNM 270481		Smithsonian Institution Division of Mammals	Canis familiaris	Unknown
USNM 283103		Smithsonian Institution Division of Mammals	Canis familiaris	Otterhound
USNM 284435		Smithsonian Institution Division of Mammals	Canis familiaris dingo	Dingo
USNM 291144		Smithsonian Institution Division of Mammals	Canis familiaris	Russian Wolfhound
USNM 347480		Smithsonian Institution Division of Mammals	Canis familiaris	Irish Wolfhound
USNM 396991		Smithsonian Institution Division of Mammals	Canis familiaris	Irish Wolfhound
USNM 399049		Smithsonian Institution Division of Mammals	Canis familiaris	Irish Wolfhound
USNM 49990		Smithsonian Institution Division of Mammals	Canis familiaris	Unknown
USNM 505225		Smithsonian Institution Division of Mammals	Canis familiaris	Irish Wolfhound
USNM 534281		Smithsonian Institution Division of Mammals	Canis familiaris	Irish Wolfhound
USNM 583193		Smithsonian Institution Division of Mammals	Canis familiaris	Unknown
USNM 589616		Smithsonian Institution Division of Mammals	Canis familiaris dingo	Dingo
USNM 589657		Smithsonian Institution Division of Mammals	Canis familiaris dingo	Dingo
USNM A 15659		Smithsonian Institution Division of Mammals	Canis familiaris	Unknown
USNM A 21993		Smithsonian Institution Division of Mammals	Canis familiaris	Skye Terrier
USNM A20979		Smithsonian Institution Division of Mammals	Canis familiaris	Setter
USNM A21992		Smithsonian Institution Division of Mammals	Canis familiaris	New Foundland
USNM A21997		Smithsonian Institution Division of Mammals	Canis familiaris	Setter
USNM A21998		Smithsonian Institution Division of Mammals	Canis familiaris	Italian Greyhound
USNM A22194		Smithsonian Institution Division of Mammals	Canis familiaris	Dachshund
USNM A22249		Smithsonian Institution Division of Mammals	Canis familiaris	Mastiff
USNM A22252		Smithsonian Institution Division of Mammals	Canis familiaris	Irish Setter
USNM A22690		Smithsonian Institution Division of Mammals	Canis familiaris	Greyhound
USNM A22894		Smithsonian Institution Division of Mammals	Canis familiaris	Unknown small breed
USNM A23005		Smithsonian Institution Division of Mammals	Canis familiaris	New Foundland
USNM A34805		Smithsonian Institution Division of Mammals	Canis familiaris	Greyhound
USNM A35140		Smithsonian Institution Division of Mammals	Canis familiaris	Italian Greyhound
UAM 101233		University of Alaska Fairbanks Museum of the North	Canis familiaris	Unknown
UAM 102537		University of Alaska Fairbanks Museum of the North	Canis familiaris	Alaskan Husky
UAM 110267		University of Alaska Fairbanks Museum of the North	Canis familiaris	Unknown
UAM 110273		University of Alaska Fairbanks Museum of the North	canis familiaris	Unknown
UAM 111621		University of Alaska Fairbanks Museum of the North	Canis familiaris	Unknown
UAM 111860		University of Alaska Fairbanks Museum of the North	Canis familiaris	Unknown
UAM 112654		University of Alaska Fairbanks Museum of the North	Canis familiaris	German Shepherd
UAM 115816		University of Alaska Fairbanks Museum of the North	Canis familiaris	Unknown
UAM 97495		University of Alaska Fairbanks Museum of the North	Canis familiaris	Unknown
2005.4.1		University of Alberta	Canis familiaris	Siberian Husky
984.7.1		University of Alberta	Canis familiaris	Unknown
14252		University of Nebraska	Canis familiaris	Unknown
95.6.3	N/A	Royal Alberta Museum	Canis lupus	n/a
65.62.1	N/A	Royal Alberta Museum	Canis lupus	n/a
72.100.1	N/A	Royal Alberta Museum	Canis lupus	n/a
75. 5.2	N/A	Royal Alberta Museum	Canis lupus	n/a
75.16.1	N/A	Royal Alberta Museum	Canis lupus	n/a
75.5.1	N/A	Royal Alberta Museum	Canis lupus	n/a
75.5.3	N/A	Royal Alberta Museum	Canis lupus	n/a
76.115.2	N/A	Royal Alberta Museum	Canis lupus	n/a
76.26.1	N/A	Royal Alberta Museum	Canis lupus	n/a
76.4.1	N/A	Royal Alberta Museum	Canis lupus	n/a
80.42.4	N/A	Royal Alberta Museum	Canis lupus	n/a
80.42.5	N/A	Royal Alberta Museum	Canis lupus	n/a
80.91.9	N/A	Royal Alberta Museum	Canis lupus	n/a
81.151.1	N/A	Royal Alberta Museum	Canis lupus	n/a
81.151.2	N/A	Royal Alberta Museum	Canis lupus	n/a
81.151.3	N/A	Royal Alberta Museum	Canis lupus	n/a
81.42.1	N/A	Royal Alberta Museum	Canis lupus	n/a
81.42.2	N/A	Royal Alberta Museum	Canis lupus	n/a
81.42.3	N/A	Royal Alberta Museum	Canis lupus	n/a
81.42.4	N/A	Royal Alberta Museum	Canis lupus	n/a
81.42.5	N/A	Royal Alberta Museum	Canis lupus	n/a
81.42.6	N/A	Royal Alberta Museum	Canis lupus	n/a
81.82.1	N/A	Royal Alberta Museum	Canis lupus	n/a
82.16.1	N/A	Royal Alberta Museum	Canis lupus	n/a
82.16.2	N/A	Royal Alberta Museum	Canis lupus	n/a
82.40.1	N/A	Royal Alberta Museum	Canis lupus	n/a
82.40.2	N/A	Royal Alberta Museum	Canis lupus	n/a
82.40.3	N/A	Royal Alberta Museum	Canis lupus	n/a
90.20.1	N/A	Royal Alberta Museum	Canis lupus	n/a
90.8.1	N/A	Royal Alberta Museum	Canis lupus	n/a
90.8.2	N/A	Royal Alberta Museum	Canis lupus	n/a
90.8.3	N/A	Royal Alberta Museum	Canis lupus	n/a
91.47.1	N/A	Royal Alberta Museum	Canis lupus	n/a
91.47.2	N/A	Royal Alberta Museum	Canis lupus	n/a
94.6.1	N/A	Royal Alberta Museum	Canis lupus	n/a
94.6.2	N/A	Royal Alberta Museum	Canis lupus	n/a
94.6.3	N/A	Royal Alberta Museum	Canis lupus	n/a
94.6.4	N/A	Royal Alberta Museum	Canis lupus	n/a
95.6.1	N/A	Royal Alberta Museum	Canis lupus	n/a
95.6.2	N/A	Royal Alberta Museum	Canis lupus	n/a
UAM 63625		University of Alaska Fairbanks Museum of the North	Canis lupus	n/a
no number assigned		University of Alaska Fairbanks Museum of the North	Canis lupus	n/a
UAM 10913		University of Alaska Fairbanks Museum of the North	Canis lupus	n/a
UAM 10914		University of Alaska Fairbanks Museum of the North	Canis lupus	n/a
UAM 10915		University of Alaska Fairbanks Museum of the North	Canis lupus	n/a
UAM 10916		University of Alaska Fairbanks Museum of the North	Canis lupus	n/a
UAM 10917		University of Alaska Fairbanks Museum of the North	Canis lupus	n/a
UAM 10962		University of Alaska Fairbanks Museum of the North	Canis lupus	n/a
UAM 19690		University of Alaska Fairbanks Museum of the North	Canis lupus	n/a
UAM 21396		University of Alaska Fairbanks Museum of the North	Canis lupus	n/a
UAM 2187		University of Alaska Fairbanks Museum of the North	Canis lupus	n/a
UAM 2188		University of Alaska Fairbanks Museum of the North	Canis lupus	n/a
UAM 28898		University of Alaska Fairbanks Museum of the North	Canis lupus	n/a
UAM 28900		University of Alaska Fairbanks Museum of the North	Canis lupus	n/a
UAM 28901		University of Alaska Fairbanks Museum of the North	Canis lupus	n/a
UAM 28903		University of Alaska Fairbanks Museum of the North	Canis lupus	n/a
UAM 28905		University of Alaska Fairbanks Museum of the North	Canis lupus	n/a
UAM 28906		University of Alaska Fairbanks Museum of the North	Canis lupus	n/a
UAM 28907		University of Alaska Fairbanks Museum of the North	Canis lupus	n/a
UAM 28908		University of Alaska Fairbanks Museum of the North	Canis lupus	n/a
UAM 28909		University of Alaska Fairbanks Museum of the North	Canis lupus	n/a
UAM 28910		University of Alaska Fairbanks Museum of the North	Canis lupus	n/a
UAM 28911		University of Alaska Fairbanks Museum of the North	Canis lupus	n/a
UAM 28912		University of Alaska Fairbanks Museum of the North	Canis lupus	n/a
UAM 31718		University of Alaska Fairbanks Museum of the North	Canis lupus	n/a
UAM 3416		University of Alaska Fairbanks Museum of the North	Canis lupus	n/a
UAM 34378		University of Alaska Fairbanks Museum of the North	Canis lupus	n/a
UAM 34381		University of Alaska Fairbanks Museum of the North	Canis lupus	n/a
UAM 34382		University of Alaska Fairbanks Museum of the North	Canis lupus	n/a
UAM 34391		University of Alaska Fairbanks Museum of the North	Canis lupus	n/a
UAM 34396		University of Alaska Fairbanks Museum of the North	Canis lupus	n/a
UAM 34404		University of Alaska Fairbanks Museum of the North	Canis lupus	n/a
UAM 34408		University of Alaska Fairbanks Museum of the North	Canis lupus	n/a
UAM 34409		University of Alaska Fairbanks Museum of the North	Canis lupus	n/a
UAM 42138		University of Alaska Fairbanks Museum of the North	Canis lupus	n/a
UAM 4241		University of Alaska Fairbanks Museum of the North	Canis lupus	n/a
UAM 4293		University of Alaska Fairbanks Museum of the North	Canis lupus	n/a
UAM 4294		University of Alaska Fairbanks Museum of the North	Canis lupus	n/a
UAM 44989		University of Alaska Fairbanks Museum of the North	Canis lupus	n/a
UAM 44990		University of Alaska Fairbanks Museum of the North	Canis lupus	n/a
UAM 44991		University of Alaska Fairbanks Museum of the North	Canis lupus	n/a
UAM 44992		University of Alaska Fairbanks Museum of the North	Canis lupus	n/a
UAM 46988		University of Alaska Fairbanks Museum of the North	Canis lupus	n/a
UAM 47431		University of Alaska Fairbanks Museum of the North	Canis lupus	n/a
UAM 47434		University of Alaska Fairbanks Museum of the North	Canis lupus	n/a
UAM 47450		University of Alaska Fairbanks Museum of the North	Canis lupus	n/a
UAM 5181		University of Alaska Fairbanks Museum of the North	Canis lupus	n/a
UAM 5192		University of Alaska Fairbanks Museum of the North	Canis lupus	n/a
UAM 52181		University of Alaska Fairbanks Museum of the North	Canis lupus	n/a
UAM 53850		University of Alaska Fairbanks Museum of the North	Canis lupus	n/a
UAM 53851		University of Alaska Fairbanks Museum of the North	Canis lupus	n/a
UAM 53852		University of Alaska Fairbanks Museum of the North	Canis lupus	n/a
UAM 55295		University of Alaska Fairbanks Museum of the North	Canis lupus	n/a
UAM 61251		University of Alaska Fairbanks Museum of the North	Canis lupus	n/a
UAM 63038		University of Alaska Fairbanks Museum of the North	Canis lupus	n/a
UAM 63213		University of Alaska Fairbanks Museum of the North	Canis lupus	n/a
UAM 63214		University of Alaska Fairbanks Museum of the North	Canis lupus	n/a
UAM 63324		University of Alaska Fairbanks Museum of the North	Canis lupus	n/a
UAM 63348		University of Alaska Fairbanks Museum of the North	Canis lupus	n/a
UAM 63619		University of Alaska Fairbanks Museum of the North	Canis lupus	n/a
UAM 63624		University of Alaska Fairbanks Museum of the North	Canis lupus	n/a
UAM 63626		University of Alaska Fairbanks Museum of the North	Canis lupus	n/a
UAM 63628		University of Alaska Fairbanks Museum of the North	Canis lupus	n/a
UAM 63629		University of Alaska Fairbanks Museum of the North	Canis lupus	n/a
UAM 63643		University of Alaska Fairbanks Museum of the North	Canis lupus	n/a
UAM 63740		University of Alaska Fairbanks Museum of the North	Canis lupus	n/a
UAM 63741		University of Alaska Fairbanks Museum of the North	Canis lupus	n/a
UAM 63743		University of Alaska Fairbanks Museum of the North	Canis lupus	n/a
UAM 63744		University of Alaska Fairbanks Museum of the North	Canis lupus	n/a
UAM 63745		University of Alaska Fairbanks Museum of the North	Canis lupus	n/a
UAM 63746		University of Alaska Fairbanks Museum of the North	Canis lupus	n/a
UAM 63753		University of Alaska Fairbanks Museum of the North	Canis lupus	n/a
UAM 63754		University of Alaska Fairbanks Museum of the North	Canis lupus	n/a
UAM 63756		University of Alaska Fairbanks Museum of the North	Canis lupus	n/a
UAM 63774		University of Alaska Fairbanks Museum of the North	Canis lupus	n/a
UAM 63775		University of Alaska Fairbanks Museum of the North	Canis lupus	n/a
UAM 63776		University of Alaska Fairbanks Museum of the North	Canis lupus	n/a
UAM 63778		University of Alaska Fairbanks Museum of the North	Canis lupus	n/a
UAM 877087		University of Alaska Fairbanks Museum of the North	Canis lupus	n/a
UAM 87882		University of Alaska Fairbanks Museum of the North	Canis lupus	n/a
UAM 87911		University of Alaska Fairbanks Museum of the North	Canis lupus	n/a
UAM 88370		University of Alaska Fairbanks Museum of the North	Canis lupus	n/a
UAM 90383		University of Alaska Fairbanks Museum of the North	Canis lupus	n/a
UAM 908382		University of Alaska Fairbanks Museum of the North	Canis lupus	n/a
AF67410		University of Alaska Fairbanks Museum of the North	Canis lupus	n/a
UAM 91725		University of Alaska Fairbanks Museum of the North	Canis lupus	n/a
NRM 58 9147		Stockholm Natural History Museum	Canis lupus	n/a
NRM 20005365		Stockholm Natural History Museum	Canis lupus	n/a
NRM 20015113		Stockholm Natural History Museum	Canis lupus	n/a
NRM 20015122		Stockholm Natural History Museum	Canis lupus	n/a
NRM 20018277		Stockholm Natural History Museum	Canis lupus	n/a
NRM 20018320		Stockholm Natural History Museum	Canis lupus	n/a
NRM 20018350		Stockholm Natural History Museum	Canis lupus	n/a
NRM 20018372		Stockholm Natural History Museum	Canis lupus	n/a
NRM 20025005		Stockholm Natural History Museum	Canis lupus	n/a
NRM 20025013		Stockholm Natural History Museum	Canis lupus	n/a
NRM 20025062		Stockholm Natural History Museum	Canis lupus	n/a
NRM 20025121		Stockholm Natural History Museum	Canis lupus	n/a
NRM 20035008		Stockholm Natural History Museum	Canis lupus	n/a
NRM 20035024		Stockholm Natural History Museum	Canis lupus	n/a
NRM 20035026		Stockholm Natural History Museum	Canis lupus	n/a
NRM 20035054		Stockholm Natural History Museum	Canis lupus	n/a
NRM 20044043		Stockholm Natural History Museum	Canis lupus	n/a
NRM 20045002		Stockholm Natural History Museum	Canis lupus	n/a
NRM 20045003		Stockholm Natural History Museum	Canis lupus	n/a
NRM 20045040		Stockholm Natural History Museum	Canis lupus	n/a
NRM 20045042		Stockholm Natural History Museum	Canis lupus	n/a
NRM 20045043		Stockholm Natural History Museum	Canis lupus	n/a
NRM 20045227		Stockholm Natural History Museum	Canis lupus	n/a
NRM 20045277		Stockholm Natural History Museum	Canis lupus	n/a
NRM 20045305		Stockholm Natural History Museum	Canis lupus	n/a
NRM 20045306		Stockholm Natural History Museum	Canis lupus	n/a
NRM 2005360		Stockholm Natural History Museum	Canis lupus	n/a
NRM 20055023		Stockholm Natural History Museum	Canis lupus	n/a
NRM 20055137		Stockholm Natural History Museum	Canis lupus	n/a
NRM 20055287		Stockholm Natural History Museum	Canis lupus	n/a
NRM 20065026		Stockholm Natural History Museum	Canis lupus	n/a
NRM 20065027		Stockholm Natural History Museum	Canis lupus	n/a
NRM 20065028		Stockholm Natural History Museum	Canis lupus	n/a
NRM 20065046		Stockholm Natural History Museum	Canis lupus	n/a
NRM 20065047		Stockholm Natural History Museum	Canis lupus	n/a
NRM 20065058		Stockholm Natural History Museum	Canis lupus	n/a
NRM 20065236		Stockholm Natural History Museum	Canis lupus	n/a
NRM 20065245		Stockholm Natural History Museum	Canis lupus	n/a
NRM 20065249		Stockholm Natural History Museum	Canis lupus	n/a
NRM 20065410		Stockholm Natural History Museum	Canis lupus	n/a
NRM 20065414		Stockholm Natural History Museum	Canis lupus	n/a
NRM 200750505		Stockholm Natural History Museum	Canis lupus	n/a
NRM 20075071		Stockholm Natural History Museum	Canis lupus	n/a
NRM 20075165		Stockholm Natural History Museum	Canis lupus	n/a
NRM 20075186		Stockholm Natural History Museum	Canis lupus	n/a
NRM 20075313		Stockholm Natural History Museum	Canis lupus	n/a
NRM 20075314		Stockholm Natural History Museum	Canis lupus	n/a
NRM 20075315		Stockholm Natural History Museum	Canis lupus	n/a
NRM 20075371		Stockholm Natural History Museum	Canis lupus	n/a
NRM 20075381		Stockholm Natural History Museum	Canis lupus	n/a
NRM 20075386		Stockholm Natural History Museum	Canis lupus	n/a
NRM 20085025		Stockholm Natural History Museum	Canis lupus	n/a
NRM 20085027		Stockholm Natural History Museum	Canis lupus	n/a
NRM 20085036		Stockholm Natural History Museum	Canis lupus	n/a
NRM 20085215		Stockholm Natural History Museum	Canis lupus	n/a
NRM 20085245		Stockholm Natural History Museum	Canis lupus	n/a
NRM 20085261		Stockholm Natural History Museum	Canis lupus	n/a
NRM 20095063		Stockholm Natural History Museum	Canis lupus	n/a
NRM 20095086		Stockholm Natural History Museum	Canis lupus	n/a
NRM 20095087		Stockholm Natural History Museum	Canis lupus	n/a
NRM 58 3546		Stockholm Natural History Museum	Canis lupus	n/a
NRM 58 9199		Stockholm Natural History Museum	Canis lupus	n/a
NRM 58 9498		Stockholm Natural History Museum	Canis lupus	n/a
NRM 59 0011		Stockholm Natural History Museum	Canis lupus	n/a
NRM 590010		Stockholm Natural History Museum	Canis lupus	n/a
NRM 592029		Stockholm Natural History Museum	Canis lupus	n/a
NRM 592030		Stockholm Natural History Museum	Canis lupus	n/a
NRM 605117		Stockholm Natural History Museum	Canis lupus	n/a
NRM 77 5021		Stockholm Natural History Museum	Canis lupus	n/a
NRM 775097		Stockholm Natural History Museum	Canis lupus	n/a
NRM 79 5007		Stockholm Natural History Museum	Canis lupus	n/a
NRM 815001		Stockholm Natural History Museum	Canis lupus	n/a
NRM 835168		Stockholm Natural History Museum	Canis lupus	n/a
NRM 84 5131		Stockholm Natural History Museum	Canis lupus	n/a
NRM 86 5126		Stockholm Natural History Museum	Canis lupus	n/a
NRM 86 5131		Stockholm Natural History Museum	Canis lupus	n/a
NRM 89 5174		Stockholm Natural History Museum	Canis lupus	n/a
NRM 91 5068		Stockholm Natural History Museum	Canis lupus	n/a
NRM 925106		Stockholm Natural History Museum	Canis lupus	n/a
NRM 93 5015		Stockholm Natural History Museum	Canis lupus	n/a
NRM 93 5024		Stockholm Natural History Museum	Canis lupus	n/a
NRM 93 5178		Stockholm Natural History Museum	Canis lupus	n/a
NRM 94 5045		Stockholm Natural History Museum	Canis lupus	n/a
NRM 965002		Stockholm Natural History Museum	Canis lupus	n/a
NRM 97 5084		Stockholm Natural History Museum	Canis lupus	n/a
NRM 995230		Stockholm Natural History Museum	Canis lupus	n/a
NRM20005111		Stockholm Natural History Museum	Canis lupus	n/a
NRM20025083		Stockholm Natural History Museum	Canis lupus	n/a
NRM20025084		Stockholm Natural History Museum	Canis lupus	n/a
NRM20035114		Stockholm Natural History Museum	Canis lupus	n/a
NRM20075049		Stockholm Natural History Museum	Canis lupus	n/a
NRM20085246		Stockholm Natural History Museum	Canis lupus	n/a
NRM58 9485		Stockholm Natural History Museum	Canis lupus	n/a
NRM86 5216		Stockholm Natural History Museum	Canis lupus	n/a
NRM89 5039		Stockholm Natural History Museum	Canis lupus	n/a
USNM A03497		Smithsonian Institution Division of Mammals	Canis lupus	n/a
USNM 529678		Smithsonian Institution Division of Mammals	Canis lupus baileyi	n/a
USNM 52679		Smithsonian Institution Division of Mammals	Canis lupus baileyi	n/a
USNM 529679		Smithsonian Institution Division of Mammals	Canis lupus baileyi	n/a
USNM 529682		Smithsonian Institution Division of Mammals	Canis lupus baileyi	n/a
USNM 529681		Smithsonian Institution Division of Mammals	Canis lupus baileyi	n/a
USNM 531146		Smithsonian Institution Division of Mammals	Canis lupus baileyi	n/a
USNM 977		Smithsonian Institution Division of Mammals	Canis lupus nubilus	n/a
USNM A01308		Smithsonian Institution Division of Mammals	Canis lupus nubilus	n/a
USNM 269140		Smithsonian Institution Division of Mammals	Canis lupus nubilus	n/a
USNM A49978		Smithsonian Institution Division of Mammals	Canis lupus nubilus	n/a
USNM 173882		Smithsonian Institution Division of Mammals	Canis lupus nubilus	n/a
USNM 324994		Smithsonian Institution Division of Mammals	canis lupus pamabasileus	n/a
CAS27528	N/A	California Academy of Science	Canis lupus pambasileus	n/a
CAS28126	N/A	California Academy of Science	Canis lupus pambasileus	n/a
CAS28127	N/A	California Academy of Science	Canis lupus pambasileus	n/a
CAS9786	N/A	California Academy of Science	Canis lupus pambasileus	n/a
CAS28329	N/A	California Academy of Science	Canis lupus pambasileus	n/a
CAS28331	N/A	California Academy of Science	Canis lupus pambasileus	n/a
CAS28692	N/A	California Academy of Science	Canis lupus pambasileus	n/a
