# Supplementary material for: Spondylosis deformans as an indicator of transport activities in archaeological dogs: A systematic evaluation of current methods for assessing archaeological specimens
Source: PLoS One. 2019 Apr 17;14(4):e0214575. doi: 10.1371/journal.pone.0214575 (PMC6469781; doi:10.1371/journal.pone.0214575)
Supplement: S5 Table — (XLSX) [file pone.0214575.s005.xlsx]

## Sheet: Sheet1
SPECIMEN NUMBER	76.4.1	UAM 10962	UAM 10914	UAM 61251	UAM 87911	NRM 58 9147	NRM 58 9498	NRM58 9485	NRM 58 9199	NRM 590010	NRM 77 5021	NRM 775097	NRM 79 5007	NRM 84 5131	NRM 835168	NRM 86 5131	NRM 86 5126	NRM 89 5174	NRM89 5039	NRM 91 5068	NRM 925106	NRM 93 5015	NRM 93 5024	NRM 94 5045	NRM 965002	NRM 995230	NRM 20018320	NRM 20018350	NRM 20018372	NRM 20025005	NRM 20005365	NRM 20015113	NRM 20015122	20018277	NRM 20045227	NRM 20045002	NRM 20045003	NRM 20045042	NRM 20035054	RM 20035024	NRM 20035008	NRM 20025013	NRM 20025062	NRM20025083	NRM20025084	NRM 20025121	NRM 20055137	NRM 20055023	NRM 20045306
COLLECTION #	Royal Alberta Museum	University of Alaska Fairbanks Museum of the North	University of Alaska Fairbanks Museum of the North	University of Alaska Fairbanks Museum of the North	University of Alaska Fairbanks Museum of the North	Stockholm Natural History Museum	Stockholm Natural History Museum	Stockholm Natural History Museum	Stockholm Natural History Museum	Stockholm Natural History Museum	Stockholm Natural History Museum	Stockholm Natural History Museum	Stockholm Natural History Museum	Stockholm Natural History Museum	Stockholm Natural History Museum	Stockholm Natural History Museum	Stockholm Natural History Museum	Stockholm Natural History Museum	Stockholm Natural History Museum	Stockholm Natural History Museum	Stockholm Natural History Museum	Stockholm Natural History Museum	Stockholm Natural History Museum	Stockholm Natural History Museum	Stockholm Natural History Museum	Stockholm Natural History Museum	Stockholm Natural History Museum	Stockholm Natural History Museum	Stockholm Natural History Museum	Stockholm Natural History Museum	Stockholm Natural History Museum	Stockholm Natural History Museum	Stockholm Natural History Museum	Stockholm Natural History Museum	Stockholm Natural History Museum	Stockholm Natural History Museum	Stockholm Natural History Museum	Stockholm Natural History Museum	Stockholm Natural History Museum	Stockholm Natural History Museum	Stockholm Natural History Museum	Stockholm Natural History Museum	Stockholm Natural History Museum	Stockholm Natural History Museum	Stockholm Natural History Museum	Stockholm Natural History Museum	Stockholm Natural History Museum	Stockholm Natural History Museum	Stockholm Natural History Museum
SPECIES	Canis lupus	Canis lupus	Canis lupus	Canis lupus	Canis lupus	Canis lupus	Canis lupus	Canis lupus	Canis lupus	Canis lupus	Canis lupus	Canis lupus	Canis lupus	Canis lupus	Canis lupus	Canis lupus	Canis lupus	Canis lupus	Canis lupus	Canis lupus	Canis lupus	Canis lupus	Canis lupus	Canis lupus	Canis lupus	Canis lupus	Canis lupus	Canis lupus	Canis lupus	Canis lupus	Canis lupus	Canis lupus	Canis lupus	Canis lupus	Canis lupus	Canis lupus	Canis lupus	Canis lupus	Canis lupus	Canis lupus	Canis lupus	Canis lupus	Canis lupus	Canis lupus	Canis lupus	Canis lupus	Canis lupus	Canis lupus	Canis lupus
SEX	Male	Female	Female	Unknown	Male	Male	Unknown	Female	Male	Male	Male	Male	Female	Male	Female	Male	Female	Female	Male	Female	Male	Male	Female	Female	Male	Male	Female	Male	Male	Female	Male	Female	Female	Male	Male	Female	Female	Male	Male	Male	Male	Male	Male	Male	Female	Male	Female	Male	Male
AGE	Adult	Adult	Juvenile	Adult	Adult	Adult	Adult	Adult	Juvenile	Juvenile	Adult	Adult	Young Adult	Adult	Adult	Juvenile	Adult	Juvenile	Adult	Adult	Adult	Juvenile	Adult	Adult	Adult	Adult	Juvenile	Juvenile	Adult	Adult	Adult	Adult	Adult	Adult	Adult	Adult	Adult	Juvenile	Juvenile	Adult	Adult	Adult	Juvenile	Juvenile	Juvenile	Adult	Juvenile	Adult	Adult
Age			10 months		6.5					0		4	1	1	13	2	7	1	1	4	2	0	4	1	3	4	1	0	3	1.7	3	1	0	1	1	1	1	1	0	2	2	3	0	1	0	1	1	2	4
DATE OF COLLECTION	1976	1966	1966		2006	1907	1907	1960	1908	1935	1960	1977	1979	1984	1983	1985	1985	1989	1989	1991	1992	1993	1993	1994	1996	1999	2001	2001	2001	2002	2000	2001	2001	2001	2004	2003	2003	2004	2003	2003	2002	2002	2001	2002	2002	2002	2005	2005	2004
COUNTRY	Canada	USA	USA	USA	USA	Sweden	Sweden	Sweden	Sweden	Sweden	Sweden	Sweden	Sweden	Sweden	Sweden	Sweden	Sweden	Sweden	Sweden	Sweden	Sweden	Sweden	Sweden	Sweden	Sweden	Sweden	Sweden	Sweden	Sweden	Sweden	Sweden	Sweden	Sweden	Sweden	Sweden	Sweden	Sweden	Sweden	Sweden	Sweden	Sweden	Sweden	Sweden	Sweden	Sweden	Sweden	Sweden	Sweden	Sweden
LOCALITY	Calgary Zoo	AK	AK	AK	Denali NP, AK	Skansen Elsmere land	Skansen Zoo	Skansen Zoo	Skansen Zoo	Vilhelmina	Skansen	Lule Lappmark	Torne Lappmark	Halland	Skanes djurpark (zoo)	Varmland	Varmland	Varmland	Harjedalen	Gastrikland	Lule Lappmark	Uppland	Varmland	Varmland	Vastergotland	Varmland	Narke, Hidinge, Kinkhyttan	Narke, Orebro, Svarta	Varmland, Hagfors, Bjorklangen, Sagtjarmen	Narke, Degerfors, Atorp			Varmland, Filipstad, Stopsjohyttan, Stopsjon nora and		Uppland, Taby, Hagby, Hagbytippen	Varmland, Molkom, Backelid, Okna		Jamtland, Klovsjo, Flasjon		Dalarna, Borlange, Dala Floda	Dalsland, Amal, Edleskog	Varmland, Stollet, Bjorkasen	Narke, Hasselfors; Sundsjonn	Uppland, Skarplinge, Nammarmossen Lv 778	Varmland, Saffle, Ov. Lofterudi, St. Ortjam		Varmland, Torsby, Asteby		Dalsland, Ed, Dals Hogen, MO
CAPTIVE/WILD	Captive	Wild	Wild	Captive	Wild	Captive	Captive	Captive	Captive	Wild	Captive	Wild	Wild	Wild	Captive	Wild	Wild	Wild	Wild	Wild	Wild	Wild	Wild	Wild	Wild	Wild	Wild	Wild	Wild	Wild	Wild	Wild	Wild	Wild	Wild	Wild	Wild	Wild	Wild	Wild	Wild	Wild	Wild	Wild	Wild	Wild	Wild	Wild	Wild
NOTES:	Zoo wolf, very old	Labelled 1.5 years old, all epiphyses fully fused	10 months old; epiphyses not fully fused; some vertebral endcaps unfused	"Happy" the captive wolf	95lbs; 6.5 years old		Zoo wolf	Zoo wolf	Zoo wolf; unfused epiphyses	0 years old; unfused endplates		4 years old	1 year old; young adult, mostly fully fused epiphyses but some unfused/unattached	1 year old	13 years old; zoo animal	2 years old; mostly unfused unattached endplates	7 years old	1 year old; some unattached/unfused endplates	1 year old	4 years old	2 years old	0 years old; some unattached unfused epiphyses	4 years old	1 year old	3 years old; killed in traffic accident	4 years old	1 year old	0 years old; very young pup, small skeleton; endplates unattached/unfused, some vertebra still forming/fusing with ossification centers still visible	3 years old	1.7 years old according to records. All epiphyses fully fused.	3 years old	Notes say 1 year old but all epiphyses fully fused		Notes say 1 year old but all epiphyses fully fused	Notes say 1 year old but all epiphyses fully fused; died in traffic	1 year old	Notes say age 1 but all epiphyses well fused	1 year old	0 years old; killed in traffic	2 years old	2 years old	3 years old	0 years old; most epiphyseal caps unfused/unattached, some ossification centers still visible	1 year old; most epiphyses fully fused with the exception of the iliac blades	0 years old; many unfused epiphyses, unattached	1 years old	1 year old; iliac blade epiphyses unfused	2 years old	4 years old
[truncated: 34 more columns]
